# Supplementary material for: Structure of Starch–Sepiolite Bio-Nanocomposites: Effect of Processing and Matrix–Filler Interactions
Source: Polymers (Basel). 2023 Feb 27;15(5):1207. doi: 10.3390/polym15051207 (PMC10007023; doi:10.3390/polym15051207)
Supplement: Supplementary file 1 [file polymers-15-01207-s001.zip]

Archive with 1 entries (1 files):
- polymers-2223511-supplementary.pdf
